# Supplementary material for: Herpes zoster risk after 21 specific cancers: population-based case–control study
Source: Br J Cancer. 2017 May 2;116(12):1643–51. doi: 10.1038/bjc.2017.124 (PMC5518853; doi:10.1038/bjc.2017.124)
Supplement: Supplementary Appendix A [file bjc2017124x1.xlsx]

## Sheet: Appendix A
Appendix A: Read codes for identifying zoster cases in CPRD
Medcode	Readterm
390	Herpes zoster
516	Shingles
7331	Ramsey Hunt Syndrome
8936	Ophthalmic herpes zoster infection
14718	Herpes zoster with ophthalmic complication
14793	Herpes zoster otitis externa
18918	Herpes zoster ophthalmicus
21069	Herpes zoster with unspecified complication
21471	Herpes zoster NOS
25320	Herpes zoster with dermatitis of eyelid
27403	Geniculate herpes zoster
27546	Herpes zoster with keratoconjunctivitis
31681	Herpes zoster - otitis externa
33810	Herpes zoster with other ophthalmic complication
38531	Herpes zoster with other specified complication NOS
39692	Polyneuropathy in herpes zoster
43235	Herpes zoster with other specified complication
44944	Herpes zoster with meningitis
47375	Zoster encephalitis
50537	Herpes zoster with other CNS complications
51692	Encephalitis due to herpes zoster
52126	Herpes zoster with other central nervous system complication
52319	Disseminated zoster
55940	Herpes zoster iridocyclitis
57895	Herpes zoster meningitis
62558	Infective otitis externa due to herpes zoster
63739	Herpes zoster with other CNS complication NOS
69405	Herpes zoster encephalitis
70197	[X]Zoster without complications
71464	Meningitis due to herpes zoster virus
