# Supplementary material for: Herpes zoster risk after 21 specific cancers: population-based case–control study
Source: Br J Cancer. 2017 May 2;116(12):1643–51. doi: 10.1038/bjc.2017.124 (PMC5518853; doi:10.1038/bjc.2017.124)
Supplement: Supplementary Appendix C [file bjc2017124x3.xlsx]

## Sheet: Appendix D
Appendix C: Prevalence of malignancies among controls exposed to row covariates
	Malignancy type
	Solid		Haematologic
	N	%	N	%
Total	44979	6.1	3725	0.5
Matching factors
Gender
Male	16909	5.9	1708	0.6
Female	28070	6.3	2017	0.5
Age group
18-29	97	0.2	52	0.1
30-49	1685	1.2	247	0.2
50-59	5006	3.6	446	0.3
60-69	10942	6.7	918	0.6
70-79	15419	10.4	1177	0.8
80-89	10427	12.7	794	1
90+	1403	12.5	91	0.8
Adjusted for in step 2 (comorbidities and lifestyle factors)
Systemic lupus erythematosus	99	8.7	11	1
Inflammatory Bowel Disease	561	7.7	48	0.7
Rheumatoid arthritis	763	7.9	67	0.7
Chronic Obstructive Pulmonary Disease	3128	10.8	201	0.7
Depression	1783	6.1	153	0.5
Asthma	2160	5.8	157	0.4
Chronic kidney disease	5990	12.2	490	1
HIV	8	5	<5
Other cellular immunodeficiency	39	13.1	29	9.7
Inhaled corticosteroid therapy	3589	7.8	249	0.5
Diabetes, by type
Type 1	41	3	8	0.6
Type 2	5335	9.6	384	0.7
Unknown	135	4.5	9	0.3
BMI category
Underweight	1127	7.9	99	0.7
Normal weight	15429	6.2	1270	0.5
Overweight	15946	6.6	1333	0.6
Obese	9504	6.1	722	0.5
Smoking
Never-smoker	15707	5.7	1358	0.5
Current smoker	7632	4.4	640	0.4
Ex-smoker	21305	8	1692	0.6
Alcohol
Never-drinker	4495	6.2	382	0.5
Current drinker	31909	6.2	2621	0.5
Ex-drinker	5348	7.8	433	0.6
Adjusted for in step 3 (potential cancer treatment)
Other immunosuppressive treatment	385	7.6	52	1
Oral corticosteroid treatment	1865	10.8	170	1
Haematopoietic stem cell transplant	Not shown for confidentiality reasons
