# Supplementary material for: Herpes zoster risk after 21 specific cancers: population-based case–control study
Source: Br J Cancer. 2017 May 2;116(12):1643–51. doi: 10.1038/bjc.2017.124 (PMC5518853; doi:10.1038/bjc.2017.124)
Supplement: Supplementary Appendix D [file bjc2017124x4.xlsx]

## Sheet: Appendix E
Appendix D: Proportion with missing data by case-control, exposure and covariate status.
	Missing data on BMI, smoking, or alcohol use
	No, N	Yes, N	Missing, %
Overall	796553	127563	14
Cases	168087	23994	12
Any malignant diagnosis	58135	6698	10
HIV	292	56	16
Other cellular immunodeficiency	390	48	11
Haematopoietic stem cell transplant	77	6	7
Rheumatoid arthritis	12260	1274	9
Systemic Lupus Erythematosus	1537	139	8
Inflammatory Bowel Disease	8981	927	9
Chronic Kidney Disease	59479	3838	6
Oral corticosteroid therapy	22657	2433	10
Other immunosuppressive therapy	7262	658	8
Inhaled corticosteroid therapy	56448	4737	8
Depression	33945	4171	11
Chronic obstructive pulmonary disease	35699	2942	8
Asthma	44107	4570	9
Diabetes, by type
Type 1	1690	141	8
Type 2	67722	2744	4
Unknown	3701	342	8
