# Supplementary material for: Herpes zoster risk after 21 specific cancers: population-based case–control study
Source: Br J Cancer. 2017 May 2;116(12):1643–51. doi: 10.1038/bjc.2017.124 (PMC5518853; doi:10.1038/bjc.2017.124)
Supplement: Supplementary Appendix E [file bjc2017124x5.xlsx]

## Sheet: Appendix F
Appendix E: Odds ratio of zoster by time since malignancy diagnosis
	Time since malignancy diagnosis	Odds ratio1 for herpes zoster, with 95% CI			Odds ratio2 for herpes zoster, with 95% CI
	years	Main	Low	High	Main	Low	High
Oral	0-1	2	1.12	3.58	1.99	1.06	3.71
	1-2	2.46	1.26	4.78	2.36	1.15	4.86
	2-3	2.18	1.08	4.42	2.02	0.94	4.33
	>3	1.09	0.82	1.46	1.15	0.85	1.56
Oesophageal	0-1	2.03	1.44	2.85	2.03	1.38	2.99
	1-2	2.32	1.37	3.95	2.24	1.24	4.03
	2-3	1.95	1.03	3.68	2.02	1.05	3.88
	>3	0.93	0.67	1.28	0.87	0.61	1.24
Stomach	0-1	1.71	1.09	2.69	1.47	0.89	2.45
	1-2	2.21	1.28	3.83	2.48	1.4	4.39
	2-3	1.19	0.51	2.77	0.86	0.32	2.29
	>3	1.05	0.77	1.44	1.07	0.77	1.51
Colorectal	0-1	1.03	0.87	1.23	0.99	0.82	1.19
	1-2	1.52	1.28	1.8	1.56	1.3	1.87
	2-3	1.38	1.14	1.67	1.36	1.11	1.67
	>3	1.08	1	1.16	1.02	0.94	1.11
Lung	0-1	1.83	1.52	2.2	1.66	1.36	2.03
	1-2	2.24	1.72	2.91	2.05	1.54	2.74
	2-3	2.35	1.64	3.35	2.07	1.42	3.02
	>3	1.2	0.99	1.46	1.08	0.88	1.33
Breast	0-1	1.61	1.44	1.8	1.59	1.41	1.8
	1-2	1.24	1.09	1.41	1.24	1.08	1.42
	2-3	1.31	1.16	1.49	1.33	1.16	1.52
	>3	1.21	1.16	1.26	1.2	1.15	1.25
Ovarian	0-1	1.57	1.1	2.24	1.48	1	2.2
	1-2	1.67	1.12	2.48	1.69	1.11	2.58
	2-3	1.9	1.26	2.88	1.74	1.11	2.74
	>3	1.06	0.91	1.25	1	0.84	1.19
Prostate	0-1	1.16	1.01	1.34	1.15	0.99	1.34
	1-2	1.27	1.1	1.47	1.26	1.08	1.47
	2-3	1.2	1.02	1.41	1.15	0.97	1.37
	>3	1.14	1.06	1.22	1.11	1.03	1.2
Kidney	0-1	1.64	0.97	2.77	1.74	1.01	3
	1-2	1.56	0.89	2.74	1.35	0.73	2.53
	2-3	3.45	1.95	6.08	3.05	1.69	5.49
	>3	1.11	0.87	1.43	1.03	0.79	1.33
Bladder	0-1	1.12	0.86	1.46	1.13	0.85	1.51
	1-2	1.25	0.93	1.66	1.11	0.81	1.53
	2-3	1.51	1.14	2	1.49	1.11	2.02
	>3	1.25	1.13	1.39	1.24	1.11	1.39
	Time since malignancy diagnosis	Odds ratio1 for herpes zoster, with 95% CI			Odds ratio2 for herpes zoster, with 95% CI
	years	Main	Low	High	Main	Low	High
Brain	0-1	3.17	2.09	4.8	2.94	1.86	4.65
	1-2	3.02	1.56	5.84	3.28	1.61	6.69
	2-3	3.23	1.57	6.65	3.37	1.5	7.57
	>3	2.09	1.61	2.7	1.9	1.42	2.53
Lymphoma	0-1	3.61	2.94	4.43	3.39	2.71	4.24
	1-2	4.26	3.48	5.2	4.02	3.22	5.02
	2-3	3.49	2.72	4.49	3.64	2.76	4.79
	>3	1.93	1.76	2.11	1.85	1.68	2.04
Myeloma	0-1	3.31	2.38	4.61	2.94	2.03	4.26
	1-2	6.62	4.66	9.41	8.17	5.47	12.2
	2-3	5.45	3.64	8.15	5.18	3.32	8.07
	>3	3.49	2.83	4.31	3.64	2.87	4.6
Leukaemia	0-1	1.82	1.38	2.41	1.78	1.32	2.4
	1-2	1.95	1.45	2.62	1.88	1.35	2.63
	2-3	2.54	1.91	3.39	2.55	1.87	3.47
	>3	2.51	2.24	2.8	2.45	2.17	2.77
1. Adjusting for matching factors (age, sex, practice, calendar time) only. 2. Adjusting additionally for confounders (see model 2 in Table 2)
