# Supplementary material for: Herpes zoster risk after 21 specific cancers: population-based case–control study
Source: Br J Cancer. 2017 May 2;116(12):1643–51. doi: 10.1038/bjc.2017.124 (PMC5518853; doi:10.1038/bjc.2017.124)
Supplement: Supplementary Appendix F [file bjc2017124x6.xlsx]

## Sheet: Appendix G
Appendix F: Age-stratum specific zoster-malignancy odds ratios
	Adjusted OR1 with 95% CI
Age at index date (years)	No malignancy	Solid			Haematological
		Main	Low	High	Main	Low	High
<50	1	1.7	1.54	1.86	3.08	2.55	3.72
50-60	1	1.34	1.26	1.42	3.36	2.89	3.89
60-70	1	1.2	1.15	1.25	2.84	2.55	3.16
70-80	1	1.13	1.09	1.18	2.12	1.91	2.35
>80	1	1.11	1.06	1.16	1.77	1.55	2.03
1. Adjusting for age, sex, practice, calendar time, diabetes, SLE, IBD, RA, COPD, depression, asthma, renal failure, HIV, OID, inhaled corticosteroid treatment, BMI, smoking and alcohol use
