# Supplementary material for: Herpes zoster risk after 21 specific cancers: population-based case–control study
Source: Br J Cancer. 2017 May 2;116(12):1643–51. doi: 10.1038/bjc.2017.124 (PMC5518853; doi:10.1038/bjc.2017.124)
Supplement: Supplementary Appendix G [file bjc2017124x7.xlsx]

## Sheet: Appendix H
Appendix G Sensitivity analyses
	Main results	Sensitivity analysis 1	Sensitivity analysis 2	Sensitivity analysis 3
Malignancy type	Model 21	Model 21	Model 21	Model 21
	OR (with 95% C.I.)	OR (with 95% C.I.)	OR (with 95% C.I.)	OR (with 95% C.I.)
No malignancy	1 (-)	1 (-)	1 (-)	1 (-)
Malignancy (C00-43 + 45-96)	1.29 (1.27-1.32)	1.30 (1.27-1.32)	1.37 (1.34-1.41)	1.29 (1.26-1.31)
Any solid (C00-43 + 45-80)	1.19 (1.17-1.22)	1.20 (1.17-1.22)	1.25 (1.22-1.29)	1.19 (1.17-1.22)
Oral (C00-06)	1.41 (1.11-1.79)	1.44 (1.12-1.86)	1.53 (1.15-2.04)	1.41 (1.11-1.8)
Salivary (C07-08)	1.17 (0.89-1.53)	1.09 (0.82-1.45)	1.39 (1.02-1.91)	1.16 (0.89-1.52)
Oesophageal (C15)	1.41 (1.13-1.76)	1.41 (1.11-1.79)	1.49 (1.18-1.89)	1.4 (1.13-1.75)
Stomach (C16)	1.3 (1.02-1.66)	1.38 (1.07-1.79)	1.46 (1.11-1.93)	1.31 (1.03-1.66)
Colorectal (C18-20)	1.1 (1.03-1.17)	1.1 (1.02-1.18)	1.16 (1.07-1.25)	1.1 (1.03-1.17)
Larynx (C32)	0.87 (0.66-1.14)	0.88 (0.66-1.18)	1.05 (0.75-1.47)	0.87 (0.66-1.14)
Lung (C34)	1.5 (1.33-1.69)	1.57 (1.38-1.79)	1.57 (1.38-1.79)	1.5 (1.33-1.69)
Melanoma (C43)	1.07 (0.98-1.16)	1.09 (0.99-1.19)	1.07 (0.96-1.2)	1.07 (0.98-1.16)
Breast (C50)	1.24 (1.2-1.29)	1.26 (1.21-1.31)	1.3 (1.24-1.36)	1.24 (1.2-1.29)
Cervical (C53)	1.1 (0.95-1.28)	1.1 (0.94-1.29)	1.37 (1.03-1.82)	1.1 (0.94-1.28)
Uterus (C54-55)	0.95 (0.83-1.09)	0.91 (0.78-1.05)	0.95 (0.8-1.12)	0.95 (0.83-1.08)
Ovarian (C56)	1.17 (1.01-1.34)	1.17 (1.01-1.37)	1.36 (1.15-1.62)	1.17 (1.01-1.35)
Prostate (C61)	1.14 (1.08-1.21)	1.12 (1.05-1.19)	1.19 (1.11-1.26)	1.14 (1.08-1.21)
Testicular (C62)	1.16 (0.93-1.44)	1.17 (0.93-1.48)	1.49 (1.04-2.15)	1.16 (0.93-1.45)
Kidney (C64)	1.28 (1.05-1.57)	1.22 (0.97-1.53)	1.35 (1.06-1.71)	1.28 (1.04-1.56)
Bladder (C67)	1.24 (1.13-1.36)	1.2 (1.08-1.32)	1.21 (1.08-1.35)	1.24 (1.13-1.36)
CNS (C71-72)	2.31 (1.85-2.88)	2.51 (1.98-3.19)	2.88 (2.2-3.79)	2.29 (1.84-2.86)
Thyroid (C73)	1.14 (0.91-1.43)	1.24 (0.97-1.58)	1.42 (1.06-1.91)	1.14 (0.91-1.43)
Other/unclear solid	1.21 (1.15-1.27)	1.2 (1.14-1.27)	1.24 (1.18-1.32)	1.21 (1.15-1.27)
Any haematological (C81-96)	2.46 (2.33-2.6)	2.48 (2.33-2.64)	2.83 (2.63-3.04)	2.39 (2.26-2.53)
Lymphoma (C81-86)	2.32 (2.14-2.51)	2.31 (2.12-2.51)	2.9 (2.63-3.19)	2.26 (2.09-2.44)
Myeloma (C90)	4.24 (3.6-4.99)	4.42 (3.72-5.26)	4.24 (3.55-5.05)	3.98 (3.38-4.69)
Leukaemia (C91-95)	2.31 (2.09-2.56)	2.33 (2.09-2.6)	2.35 (2.09-2.66)	2.26 (2.04-2.5)
Other haematological (C96/88)	1.78 (1.36-2.32)	1.84 (1.38-2.46)	2.06 (1.49-2.85)	1.75 (1.34-2.28)
1 adjusted for matching factors, i.e. age, sex, practice and calendar time, and diabetes, SLE, IBD, RA, COPD, depression, asthma, renal failure, HIV, OID, inhaled corticosteroid treatment, BMI, smoking and alcohol use
Sensitivity analysis 1: Restricting to zoster cases and controls before September 2013, i.e. before zoster vaccination commenced.
Sensitivity analysis 2: Restricting to those not diagnosed with a malignancy diagnosis until after at least 12 months follow-up in CPRD
Sensitivity analysis 3: Adjusting also for regular use of aciclovir.
