# Supplementary material for: Herpes zoster risk after 21 specific cancers: population-based case–control study
Source: Br J Cancer. 2017 May 2;116(12):1643–51. doi: 10.1038/bjc.2017.124 (PMC5518853; doi:10.1038/bjc.2017.124)
Supplement: Supplementary Appendix H [file bjc2017124x8.xlsx]

## Sheet: Appendix I
Appendix H. Comparison between leukaemia types
	Controls	Cases	OR1 (with 95% C.I.)
Leukaemia type	N	N
Acute	137	98	2.41 (1.80-3.23)
Chronic	807	467	2.39 (2.11-2.71)
Unspecified/other	254	148	2.03 (1.62-2.53)
1 adjusted for matching factors, i.e. age, sex, practice and calendar time, and diabetes, SLE, IBD, RA, COPD, depression, asthma, renal failure, HIV, OID, inhaled corticosteroid treatment, BMI, smoking and alcohol use
